# Supplementary material for: Quantitative Analysis of Plant Cytosolic Calcium Signals in Response to Water Activated by Low-Power Non-Thermal Plasma
Source: Int J Mol Sci. 2022 Sep 15;23(18):10752. doi: 10.3390/ijms231810752 (PMC9506352; doi:10.3390/ijms231810752)
Supplement: Supplementary file 1 [file ijms-23-10752-s001.zip]

Archive with 1 entries (1 files):
- ijms-1865899-supplementary.pdf
